# Supplementary material for: Ferroptosis-Related Genes in Bronchoalveolar Lavage Fluid Serves as Prognostic Biomarkers for Idiopathic Pulmonary Fibrosis
Source: Front Med (Lausanne). 2021 Oct 4;8:693959. doi: 10.3389/fmed.2021.693959 (PMC8520927; doi:10.3389/fmed.2021.693959)
Supplement: Supplementary file 2 [file Table_2.XLSX]

## Sheet: TRAIN-0.3riskDiff
gene	lowMean	highMean	logFC	pValue	fdr
ABCA13	3.20416	4.0678	0.3443	0.00287358	0.031101
ACPP	3.22174	4.33121	0.426931	8.44e-09	2.6e-06
ADAMDEC1	2.67914	3.5599	0.41007	7.03e-05	0.00204369
ADORA2A	3.81409	4.73266	0.311313	0.0009139	0.0140719
ADRB1	3.53903	4.4486	0.329999	0.00030547	0.00619003
AGR2	4.85768	6.20231	0.352539	1.49e-05	0.00066317
AKAP14	3.14195	3.87486	0.302486	0.00206379	0.0250041
AKAP2	2.62093	3.27604	0.321875	8.84e-05	0.0024175
ALAS2	5.40468	6.81013	0.333474	3.93e-06	0.00024602
ALDH1A3	2.74644	3.85594	0.48952	2.95e-08	6.47e-06
ALK	3.18834	4.25909	0.417739	2.6e-06	0.00018126
AMDHD1	3.58163	4.41014	0.30021	0.00046408	0.00854041
AMPD3	5.37769	6.72401	0.322337	4.77e-08	9.33e-06
ANGPTL4	4.12509	5.51174	0.418082	2.94e-06	0.00019545
APOBEC3A	5.44601	6.90197	0.341809	5.89e-07	6.01e-05
ASS1	3.95746	5.14582	0.378828	1.83e-05	0.00075015
ATOH8	2.79037	3.68022	0.399338	6.48e-06	0.00035199
B3GNT3	4.22217	5.2306	0.308993	4.76e-06	0.00028573
BAIAP2L1	2.84566	3.8813	0.447777	8.19e-06	0.00042207
BIK	3.87086	4.84321	0.323308	9.6e-05	0.00258203
BMP6	3.04049	4.08797	0.427081	1.36e-05	0.00061926
BNIPL	2.87863	3.60783	0.325748	0.00015967	0.00378032
C14orf34	4.14215	5.38554	0.378712	1.51e-06	0.00011918
C17orf28	3.28878	4.40581	0.421855	5.76e-06	0.00032605
C19orf21	2.85747	3.8757	0.439718	5.11e-06	0.0002969
C1orf116	3.22624	4.30061	0.41469	1.94e-06	0.00014365
C2orf40	3.3399	4.44946	0.413826	0.00415684	0.0393794
C9orf152	2.64893	3.67313	0.471597	2.67e-06	0.00018258
C9orf47	2.88086	3.99023	0.469975	1.4e-06	0.00011392
CAMK1G	2.75331	3.70317	0.42759	3.14e-07	3.87e-05
CCL7	6.3355	7.97798	0.332565	1.39e-08	3.71e-06
CCL8	4.20262	6.05115	0.525923	1.29e-07	2.03e-05
CCR3	4.55795	5.78706	0.344443	2.23e-05	0.00087059
CD177	3.73906	4.64863	0.31413	0.00099908	0.0150368
CDH3	3.94685	4.95592	0.328452	4.87e-06	0.0002862
CEACAM5	2.73245	3.53677	0.372236	3.18e-05	0.001137
CEACAM6	4.53377	6.56863	0.534882	4.77e-08	9.33e-06
CEACAM7	4.46483	5.9747	0.420261	2.38e-08	5.36e-06
CECR6	4.98063	6.22075	0.320761	7.95e-09	2.55e-06
CGN	3.44037	4.68393	0.445156	1.19e-05	0.00055894
CGNL1	2.85782	3.65151	0.353581	8.13e-05	0.00226325
CHI3L1	7.82474	9.75256	0.317738	5.34e-08	1.03e-05
CHST15	5.21219	7.29118	0.484262	2.03e-10	1.91e-07
CHST2	4.43468	5.48599	0.306923	0.00010213	0.00270583
CLDN18	3.29331	4.37726	0.41049	0.00044698	0.00832122
CLDN3	5.51903	6.84568	0.310778	0.00012031	0.00305129
CLIC6	3.64035	4.8365	0.409886	5.45e-05	0.0016835
CMTM8	3.10097	4.07471	0.393978	1.42e-05	0.00064445
CNKSR1	3.30549	4.39102	0.409694	1.59e-06	0.00012286
CNN3	2.73312	3.6179	0.404603	6.33e-06	0.00034614
COL22A1	3.89074	4.82183	0.309536	0.00036994	0.00717897
CRABP2	4.00813	4.972	0.310899	4.5e-05	0.00144431
CSGALNACT1	4.19605	5.38996	0.361244	3.18e-05	0.001137
CXCL14	3.99427	5.05873	0.340843	0.00051912	0.0093284
CXCL17	3.70426	5.35882	0.53273	7.05e-07	6.89e-05
CYP4B1	4.33606	5.39257	0.314586	2.91e-05	0.00107263
CYP4F3	2.70954	3.3506	0.306374	0.00177278	0.022287
CYR61	3.37646	4.81202	0.511129	2.94e-06	0.00019545
DCDC2	2.8798	3.68072	0.354019	0.00016955	0.00396737
DEFA3	6.00793	8.19053	0.447088	6.49e-08	1.16e-05
DFNA5	4.90182	6.182	0.334757	0.000591	0.0102523
DLG3	4.32619	5.38759	0.316542	0.00034937	0.0068545
DMBT1	3.3549	4.4453	0.40601	5.57e-05	0.00170004
DNM3	3.22127	4.17137	0.372891	2.08e-06	0.00014985
DSP	3.45358	4.76428	0.464163	5.36e-06	0.00031024
DUOX1	3.24012	4.35521	0.426692	1.67e-05	0.00070727
EFEMP1	3.9657	5.21558	0.395254	4.69e-05	0.00149869
EFR3B	3.17106	4.11178	0.374797	9.35e-07	8.51e-05
EGR3	3.39544	4.37374	0.365267	4.4e-05	0.001425
ELF3	4.47308	5.52314	0.304219	0.00011788	0.00300395
ENO2	3.42469	4.47658	0.386426	7.82e-06	0.0004094
EOMES	3.60401	4.52685	0.328904	0.00409169	0.0388771
ETNK2	4.12857	5.13919	0.315898	0.00321948	0.0334013
ETV5	2.8073	3.80936	0.440364	1.06e-05	0.00051489
F2RL1	3.20752	4.57138	0.511171	3.14e-07	3.87e-05
FAM40B	3.48106	4.47509	0.362391	6.87e-07	6.76e-05
FAM57A	3.42816	4.34092	0.340568	5.49e-06	0.00031541
FAM59A	2.98433	3.86656	0.373644	8.23e-07	7.71e-05
FERMT1	2.90234	3.63246	0.323731	7.48e-05	0.00213375
FFAR3	4.50113	6.08667	0.435366	1.03e-06	9.16e-05
FGFR3	2.97431	3.79329	0.350897	0.00033626	0.00667071
FJX1	4.83558	6.03775	0.32032	1.13e-07	1.83e-05
FNBP1L	3.07986	4.20159	0.448068	6.48e-06	0.00035199
FOXA2	3.26226	4.13068	0.340508	0.00017645	0.0040695
FOXQ1	2.78888	4.20262	0.591604	1.07e-08	3.17e-06
FSTL1	3.68315	4.90315	0.41277	5.04e-07	5.42e-05
FUT3	3.2345	3.98993	0.302823	0.00486206	0.0440056
GAL	3.32227	4.2191	0.344765	0.0002939	0.00600891
GALNT14	2.70204	3.53205	0.386459	1.74e-05	0.00072645
GALNTL4	2.81583	3.48347	0.306966	0.00111098	0.0160866
GKN2	2.28597	3.16225	0.468144	1.14e-06	9.71e-05
GPR110	3.02089	3.99447	0.403029	0.00020275	0.00448878
GPR116	2.69832	3.55795	0.398984	3.84e-06	0.00024205
GPR18	3.25899	4.23285	0.377205	0.00012788	0.00318291
GPRC5A	3.08624	4.30076	0.478742	4.42e-07	4.96e-05
GRAMD1C	3.31354	4.08182	0.300836	0.00094713	0.0144862
HGF	3.02425	3.86265	0.353016	2.94e-06	0.00019545
HIC1	3.30893	4.45671	0.429616	1.01e-06	8.98e-05
HRH4	2.81028	3.60338	0.358636	0.00377962	0.0368737
HRK	4.21395	5.4634	0.374626	1.7e-07	2.43e-05
HS3ST2	4.76048	7.11164	0.579075	1.7e-09	9.72e-07
HTRA1	6.69902	8.52351	0.347497	4.55e-12	3.31e-08
ID1	3.85224	5.21222	0.436198	1.33e-07	2.03e-05
IGFBP3	3.03434	3.73799	0.300878	4.04e-05	0.00134245
IL10	4.84144	6.07188	0.326708	2.17e-09	1.09e-06
IL1R2	5.23301	6.95802	0.411035	1.71e-06	0.00013113
IL8	6.97967	8.84367	0.341487	3.4e-08	6.98e-06
INHBB	3.49358	4.44156	0.346361	0.00063613	0.0108705
IQCD	3.83091	4.93711	0.365979	0.0002327	0.00503369
IRX2	3.59529	4.64038	0.368137	2.67e-05	0.00100058
ITGB3	4.70751	6.47698	0.460357	4.84e-10	3.88e-07
ITGB4	4.01099	5.15615	0.362336	4.33e-06	0.00026563
KANK1	4.39582	6.09759	0.472105	3.4e-10	2.87e-07
KCNJ5	4.10081	5.12257	0.320958	0.00010641	0.00279166
KCNK1	2.81755	3.63345	0.3669	3.25e-05	0.00114175
KCNMB4	2.98186	3.89362	0.384899	6.6e-05	0.00192569
KCNRG	3.21294	4.0476	0.333175	0.00282703	0.0307425
KIR2DL4	3.57089	4.55627	0.351572	1.27e-05	0.00059173
KRT1	3.39571	4.3146	0.345515	0.00056957	0.0100326
KRT17	3.07455	4.52102	0.556274	3.12e-08	6.67e-06
KRT23	3.89151	5.06684	0.380758	1.95e-05	0.00078825
LAMA3	2.54819	3.99708	0.649475	1.03e-09	6.9e-07
LAMC1	4.53023	5.59496	0.304545	0.00063613	0.0108705
LCN2	4.39907	5.56782	0.339913	0.00015033	0.00360721
LHFP	3.05622	3.89801	0.35099	0.00019488	0.00438731
LIMCH1	3.04854	4.06718	0.41591	2.67e-06	0.00018258
LMO3	2.50309	3.13102	0.322922	1.63e-05	0.00069331
LOC100506328	3.75017	4.65066	0.310482	5.45e-05	0.0016835
LOC283454	2.33234	3.14962	0.433401	7.12e-06	0.00038026
LOC285758	3.56345	4.41519	0.309198	2.61e-07	3.34e-05
LOC388588	3.96663	5.00715	0.336075	5.45e-07	5.71e-05
LOC388780	3.83346	5.12348	0.418475	2.85e-05	0.00105659
LOC400891	2.87668	3.63979	0.339447	0.00042242	0.00794719
LOC440335	4.30743	5.34197	0.310542	0.00019488	0.00438731
LOC729444	3.16689	4.02722	0.346714	0.00146847	0.0197633
LOC96610	4.4557	5.87475	0.398875	0.00046408	0.00854041
LTF	2.76686	4.00139	0.532251	0.00012788	0.00318291
LY6D	2.6363	3.26429	0.308255	0.00118147	0.0168936
MAL2	3.51932	5.17812	0.557133	7.24e-07	6.99e-05
MALL	4.81621	5.9657	0.308793	1.95e-05	0.00078825
MAP2	2.75768	3.50832	0.347325	2.98e-05	0.00108895
MARCKSL1	4.81106	6.16559	0.357884	3.21e-08	6.77e-06
MCTP2	2.76885	3.48815	0.333174	0.0001629	0.00383418
MERTK	5.16784	6.96669	0.430914	5.4e-09	2.06e-06
MET	3.28537	4.85688	0.563973	4.78e-07	5.25e-05
METTL7B	3.48829	4.86143	0.47886	1.97e-08	4.79e-06
MGAM	3.07888	3.85356	0.323787	5.81e-05	0.00174718
MIR205HG	2.91286	3.80833	0.386725	0.00056957	0.0100326
MLXIPL	3.03398	3.82347	0.333671	0.0001359	0.00336684
MMP10	3.87571	5.30033	0.451622	4.59e-05	0.00147273
MMP12	4.19152	5.30257	0.339218	0.0015463	0.0204502
MMP24	3.1946	4.05982	0.345781	0.00031141	0.00627075
MMP7	6.5701	8.66211	0.398804	6.86e-10	5e-07
MORN5	3.39932	4.22306	0.313045	0.00422287	0.0397939
MRVI1	4.38248	5.76206	0.394837	2.67e-06	0.00018258
MTSS1	4.74006	5.90237	0.316389	6.7e-07	6.71e-05
MUC21	2.50294	3.85294	0.622339	5.89e-07	6.01e-05
MYO1D	3.71815	5.21003	0.486709	2.34e-08	5.36e-06
MYO5C	3.09453	3.96924	0.359139	0.00083549	0.0132072
NANOS3	3.84437	4.73752	0.301385	0.00017645	0.0040695
NCKAP1	2.54732	3.46591	0.444251	2.3e-06	0.0001639
NKX2-1	2.72795	3.71594	0.445909	3.54e-05	0.00121389
NPNT	2.56528	3.18093	0.310328	0.00018	0.00413947
NPY5R	3.34913	4.36122	0.380942	0.00576137	0.049757
NUAK1	3.06208	3.79019	0.307759	4.69e-05	0.00149869
OAF	3.37064	4.75823	0.4974	1.89e-06	0.00014078
OLIG1	5.48312	6.90736	0.333137	3.74e-06	0.00023817
OR2W3	2.56273	3.21897	0.328919	0.00111098	0.0160866
OR8G5	3.1134	3.89958	0.324828	0.00517323	0.046196
OVOL2	2.46263	3.28415	0.415319	2.61e-05	0.00098333
PADI1	2.43718	3.05829	0.327515	0.00157307	0.0207529
PAWR	3.29102	4.14156	0.331641	4.21e-05	0.00138164
PDPN	2.79519	3.69187	0.401406	4.65e-06	0.00028109
PGF	2.92605	3.67696	0.329559	0.00017645	0.0040695
PLA2G10	3.25854	4.12182	0.339058	1.33e-05	0.00061051
PLIN4	4.0016	4.96933	0.312476	1.84e-06	0.00013863
PLIN5	2.79948	3.95236	0.497555	8.78e-06	0.00044828
POU2AF1	3.01539	4.1717	0.468294	0.00016955	0.00396737
PRDM8	5.32217	6.66805	0.325251	6.53e-07	6.58e-05
PRODH	3.75478	4.65393	0.30972	1.75e-06	0.00013379
PROK2	4.78581	6.39631	0.418477	3.78e-05	0.00127655
PRSS23	2.8966	4.13397	0.513167	4.87e-06	0.0002862
PTGIR	4.09641	5.14681	0.32932	1.52e-05	0.00067278
PTPRF	4.40696	6.01318	0.448345	1.33e-06	0.00010946
PTPRK	3.57636	4.54805	0.346758	2.18e-05	0.00085349
PTPRN2	3.63079	4.55926	0.328515	0.00046408	0.00854041
PZP	3.1114	4.33613	0.478844	1.55e-06	0.000121
RAB25	2.86066	3.81829	0.41658	2e-05	0.00080006
RAB3D	3.30582	4.40011	0.412531	6.49e-08	1.16e-05
RAB3IL1	4.31364	5.45031	0.337433	4.02e-06	0.00025005
RAI14	3.30419	4.27121	0.370348	2.41e-07	3.14e-05
RBPMS	2.70563	3.38301	0.322343	0.00037705	0.0072728
RHBDF1	2.75106	3.66105	0.412271	1.51e-06	0.00011918
RRAD	3.7134	4.7234	0.347085	0.00107245	0.0156703
S100A12	6.09406	8.36537	0.457026	7.56e-11	1.67e-07
S1PR3	2.95597	4.24281	0.521389	1.94e-07	2.68e-05
SAMD3	3.65404	4.56096	0.319844	0.00220668	0.0260655
SCEL	2.81004	3.81313	0.440384	3.11e-05	0.00112239
SCG5	3.15959	3.906	0.305955	0.00226253	0.0265685
SCHIP1	2.95577	3.67834	0.315522	0.00098147	0.0148556
SCIN	2.96914	4.27311	0.525245	6.14e-08	1.14e-05
SELENBP1	4.89119	6.1174	0.322732	0.0001155	0.00296683
SETBP1	4.15633	5.12215	0.301438	0.00039913	0.00762539
SFTA2	3.48314	4.67918	0.425868	1.01e-06	8.98e-05
SFTA3	2.58199	3.95054	0.613567	7.06e-09	2.41e-06
SFTPA1	4.06792	5.22037	0.359862	1.63e-05	0.00069331
SFTPB	7.82145	9.63162	0.300342	9.96e-07	8.97e-05
SGCE	2.72604	3.50105	0.360978	2.72e-05	0.00101813
SGK196	3.3951	4.19378	0.304798	3.47e-05	0.00120057
SGPP2	2.52237	3.51404	0.47835	3.32e-06	0.0002162
SH3D19	3.38957	4.19805	0.308619	0.00019488	0.00438731
SIGLEC8	3.37628	4.30307	0.349932	1.16e-05	0.00054949
SLC24A3	3.5676	4.62397	0.374176	1.49e-05	0.00066317
SLC25A23	3.30918	4.67357	0.49805	1.48e-07	2.22e-05
SLC27A2	4.11823	5.07063	0.300143	0.00080591	0.0128794
SLC34A2	4.2421	5.47502	0.368087	2.09e-05	0.00082226
SLC43A1	4.31769	5.54282	0.36036	4.09e-07	4.68e-05
SLC44A4	3.21622	4.04418	0.330482	0.00065988	0.0111457
SLC6A14	2.16199	2.91194	0.429624	3.11e-05	0.00112239
SLC7A11	3.04466	4.2891	0.494396	1.36e-05	0.00061926
SLC7A5	5.15564	6.44561	0.322166	1.33e-07	2.03e-05
SLCO4A1	2.80682	3.95011	0.492956	2.08e-06	0.00014985
SLPI	7.35922	9.06228	0.300321	1.29e-07	2.03e-05
SMAD3	3.77036	5.08919	0.432732	1.63e-05	0.00069331
SOD3	4.23588	5.52564	0.383479	3.39e-05	0.00118234
SPTBN1	2.83289	3.5578	0.32871	5.34e-05	0.00166405
SRGAP1	4.17716	5.44631	0.382757	6.85e-09	2.39e-06
SSTR2	3.41265	4.29826	0.332861	2.72e-05	0.00101813
ST6GALNAC1	3.70899	4.85664	0.38893	8.99e-06	0.00045305
STAB1	6.404	7.9655	0.314792	2.77e-09	1.24e-06
STEAP4	3.58421	5.03626	0.490698	3.31e-07	3.96e-05
SUSD2	4.46359	6.0017	0.427165	2.53e-09	1.19e-06
TACC2	2.68523	3.46411	0.367439	0.00065988	0.0111457
TIMP3	4.77164	6.11349	0.357512	2.34e-08	5.36e-06
TIMP4	4.70522	5.85493	0.315389	9.64e-06	0.00047965
TM4SF1	5.3223	7.06642	0.40893	7.26e-08	1.25e-05
TMC5	3.58068	4.60301	0.362345	0.00041452	0.00785386
TMEM121	3.72146	4.76206	0.355716	0.00422293	0.0397939
TMEM139	2.48207	3.12479	0.332213	3.25e-05	0.00114175
TMEM154	5.20364	6.448	0.30933	2.28e-07	3.02e-05
TMEM25	3.02789	3.76057	0.312638	0.00199557	0.0243989
TMEM30B	2.73967	3.60678	0.396713	0.00010213	0.00270583
TMEM98	3.97688	5.03292	0.339758	8e-06	0.00041367
TMPRSS7	2.59196	3.20515	0.306347	0.00294466	0.031556
TNFRSF11A	3.2866	4.13692	0.331958	0.00015338	0.00366949
TNFSF15	2.86909	3.56347	0.312691	0.000272	0.00566217
TPST1	4.40224	6.25159	0.505986	3.12e-08	6.67e-06
TRIM29	2.74836	3.60632	0.391959	0.00111098	0.0160866
TTR	2.46151	3.06332	0.315554	7.97e-05	0.00222041
TUBB3	4.85368	6.79762	0.485952	2.38e-09	1.16e-06
WDR86	2.84431	3.54511	0.31775	0.0011919	0.016937
WWC1	2.83447	3.71712	0.391108	1.08e-05	0.00052371
ZC3H12C	3.69941	4.95042	0.420254	1.27e-06	0.00010517
ZEB1	4.42198	5.48511	0.310828	0.00056957	0.0100326
ZFR2	2.78366	3.47863	0.321538	0.00031441	0.00631536
ZNF462	3.42438	4.2828	0.322711	9.4e-05	0.00254633

## Sheet: TEST-0.3riskDiff
gene	lowMean	highMean	logFC	pValue	fdr
AATK	5.58873	7.13789	0.352976	1.91e-05	0.00255822
ABCA13	3.23377	4.46105	0.464164	0.00205049	0.0439987
ABCB4	2.62256	3.51489	0.422506	0.00070948	0.0223474
ACOX2	4.2239	5.32878	0.335229	0.00018566	0.0104359
ACPP	3.14417	4.51684	0.522634	6.83e-07	0.00045583
ADORA2A	3.13757	4.30824	0.457449	0.00156136	0.0369198
AFAP1L1	5.13858	6.55412	0.35103	1.72e-05	0.00248184
AGR2	4.89146	6.92858	0.502293	1.91e-05	0.00255822
AJUBA	2.13992	3.12523	0.546407	9.4e-08	0.0002232
AKAP2	2.44519	3.56265	0.543003	8.55e-05	0.00631907
ALDH1A3	2.69959	4.17707	0.629752	6.54e-05	0.00556732
ALPL	4.28601	5.59551	0.384634	0.00065844	0.0213023
AMPD3	5.36356	6.98901	0.381898	6.12e-06	0.00154808
ANK3	3.9586	5.04026	0.34851	0.00135865	0.0344699
ANKRD5	3.91922	4.90619	0.324037	0.00118	0.0317213
ANXA3	5.62378	6.96368	0.30831	4.53e-05	0.00452448
AP1M2	3.68708	4.64463	0.333086	0.00219253	0.0460404
AQP4	4.16522	5.30584	0.34919	0.00065844	0.0213023
ASAP2	2.61904	3.86959	0.563142	2.82e-05	0.00324385
ASPRV1	5.15034	6.34107	0.300059	0.00205049	0.0439987
ASS1	3.90785	5.3991	0.466346	0.00088494	0.026055
ATP2A3	5.736	7.10619	0.30903	7.57e-06	0.00173225
ATP2C2	3.12939	4.63607	0.56702	3.75e-05	0.00398935
ATP6V0A4	3.27394	4.5245	0.466729	0.0010989	0.0301727
B3GNT3	4.1885	5.41082	0.369415	6.54e-05	0.00556732
BCAS1	3.51252	4.79819	0.449983	0.00126648	0.0330353
BIK	4.0643	5.15735	0.343621	0.00035568	0.0151087
BMP2	2.32103	3.315	0.514248	4.93e-06	0.00139483
BMP6	2.95436	4.07443	0.463753	0.00156136	0.0369198
BNIPL	2.85614	3.84166	0.427663	0.0002379	0.0116468
C10orf107	2.41234	3.35236	0.474745	0.00041618	0.0167417
C14orf34	4.43591	5.79624	0.385887	0.0005247	0.0194652
C17orf28	3.10319	4.40502	0.505397	0.00126648	0.0330353
C17orf96	3.94922	5.00721	0.342439	0.00041618	0.0167417
C1orf116	3.32794	4.61971	0.473176	0.00065844	0.0213023
C1orf21	3.94118	4.90136	0.314555	8.55e-05	0.00631907
C9orf152	2.54103	4.15162	0.708258	8.42e-06	0.00173478
CAV1	3.43936	4.66848	0.440813	0.0010989	0.0301727
CCL7	5.73393	8.35312	0.542792	1.79e-06	0.0008525
CCL8	4.24475	6.53103	0.62163	4.93e-06	0.00139483
CCND1	3.84085	4.82827	0.330079	0.00061076	0.0207236
CD93	5.84487	7.23758	0.308338	6.81e-06	0.00162445
CDH1	4.34724	6.21405	0.515436	0.00020177	0.0109009
CEACAM16	3.02795	3.98855	0.397526	0.00205049	0.0439987
CEACAM5	2.67948	4.1535	0.632373	1.15e-05	0.00208622
CEACAM6	4.62718	7.21384	0.640636	1.87e-07	0.0002232
CEACAM7	4.54265	6.05003	0.413411	1.56e-05	0.00243387
CFI	2.7289	3.61298	0.404867	0.00056624	0.0200697
CGN	3.71274	5.41631	0.544829	5.97e-05	0.0053567
CHST15	5.43397	7.37589	0.44081	5.97e-05	0.0053567
CHST2	4.57894	5.69241	0.314028	0.00041618	0.0167417
CHST9	2.48935	3.40255	0.45085	0.00167261	0.0385139
CLDN18	3.19394	4.96828	0.637409	0.0002379	0.0116468
CLDN3	5.38077	7.14053	0.408218	0.00020177	0.0109009
CLDN4	7.16938	9.26787	0.370389	0.00010204	0.00698155
CLIC6	3.44072	5.44203	0.661434	1.56e-05	0.00243387
CMTM2	5.89351	7.36846	0.322236	0.00038485	0.0160215
CMTM8	3.15434	4.51446	0.517217	4.93e-06	0.00139483
CNKSR1	3.30343	4.46852	0.435831	0.00156136	0.0369198
CNN3	2.70789	3.74206	0.466663	0.00156136	0.0369198
CRB3	3.43003	5.02273	0.550251	4.97e-05	0.00482032
CRISPLD2	3.1204	3.96329	0.344969	0.00156136	0.0369198
CTSE	4.80656	5.95511	0.309123	0.00010204	0.00698155
CTTN	5.14902	7.07032	0.457478	1.59e-06	0.00082942
CXCL17	3.96534	6.29827	0.66751	1.72e-05	0.00248184
CYP2F1	5.09172	7.00049	0.459301	0.00156136	0.0369198
CYP4B1	4.50227	6.01922	0.418925	0.00179095	0.0399708
CYP4F3	2.48977	3.63205	0.54477	0.00048595	0.0183127
CYR61	3.01533	5.12721	0.765859	1.04e-05	0.00196721
DDAH1	4.16397	5.4713	0.393923	0.00061076	0.0207236
DFNA5	4.84851	6.43807	0.409087	0.00156136	0.0369198
DMBT1	3.35944	4.8495	0.529613	0.00027988	0.0128009
DOK4	2.60855	3.56634	0.451197	0.00014416	0.00911578
DOK7	2.25589	2.97749	0.400404	2.1e-05	0.0027216
DSP	3.54234	5.08972	0.522884	0.00102287	0.0288931
DUOX1	2.97982	4.83849	0.699334	1.15e-05	0.00208622
DYSF	5.68721	7.08145	0.316323	6.54e-05	0.00556732
ECM1	5.79891	7.1527	0.302706	3.41e-05	0.00377274
EDN2	2.39356	3.07484	0.361355	0.00156136	0.0369198
EFCAB10	2.82243	3.93594	0.479775	0.00156136	0.0369198
EFEMP1	3.58449	5.38694	0.587698	0.00038485	0.0160215
EGR3	3.10701	4.42637	0.510594	0.00011135	0.00740571
EHF	2.58192	3.86367	0.581527	0.00044984	0.0177113
ELF3	4.15728	5.92438	0.511025	1.41e-05	0.0023079
ELK3	4.13593	5.33264	0.36664	9.35e-06	0.00181425
ENAH	2.79694	3.90945	0.483115	0.00035568	0.0151087
EPB41L4B	3.2072	4.3982	0.455602	0.00065844	0.0213023
EPCAM	4.61845	6.817	0.56173	1.59e-06	0.00082942
EPHX2	3.26922	4.3329	0.406385	0.00070948	0.0223474
ETNK2	4.08721	5.0648	0.309389	0.00219253	0.0460404
EXPH5	3.51229	4.87345	0.472531	0.00020177	0.0109009
F2RL1	3.19993	4.90034	0.61484	1.27e-05	0.0022383
F3	5.01586	6.44906	0.362591	5.97e-05	0.0053567
FA2H	2.65552	3.93176	0.566181	8.55e-05	0.00631907
FAM198B	7.07969	8.78193	0.310851	1.44e-09	2.41e-05
FAM27E3	3.41111	4.93495	0.532793	2.32e-05	0.00284781
FAM57A	3.28284	4.24756	0.371691	0.00048595	0.0183127
FAM83E	3.67009	5.23923	0.513537	2.32e-05	0.00284781
FBLN5	3.44776	4.89704	0.506253	0.00025811	0.0122412
FBXL13	3.24201	4.33149	0.417974	0.00021915	0.0112919
FCAR	4.07227	5.63986	0.469826	0.00017074	0.0100721
FERMT2	3.23197	4.25353	0.396249	0.00205049	0.0439987
FFAR3	4.56266	6.17693	0.437014	0.00056624	0.0200697
FGFBP1	2.67152	3.86212	0.531733	0.00032855	0.0144336
FGFR3	2.73553	3.5682	0.383374	0.00065844	0.0213023
FLRT3	2.54914	3.34055	0.390077	0.00061076	0.0207236
FNBP1L	3.06216	4.45943	0.542309	8.55e-05	0.00631907
FOXQ1	3.05958	4.32522	0.499442	0.00179095	0.0399708
FUT3	2.83475	4.21863	0.573555	0.00095164	0.0273438
FZD6	2.70456	3.58813	0.407838	0.00018566	0.0104359
GALNT14	2.5669	3.78073	0.558636	0.00013234	0.00853035
GALNT5	2.51442	3.12435	0.313326	0.00191678	0.041938
GEM	3.22795	4.33846	0.426563	0.00048595	0.0183127
GGT5	5.30028	6.55987	0.3076	0.00056624	0.0200697
GHRL	4.36899	5.49646	0.331202	2.83e-06	0.0010497
GJA1	2.59958	3.52442	0.43911	0.00048595	0.0183127
GKN2	2.41999	3.63397	0.586544	1.91e-05	0.00255822
GPR110	2.68742	4.74865	0.821297	1.08e-07	0.0002232
GPR116	2.18598	3.69938	0.759006	3.17e-06	0.00110148
GPR125	3.01353	4.17551	0.470499	0.00015693	0.00952674
GPR37L1	2.61069	3.24021	0.311656	0.00032855	0.0144336
GPRC5A	2.99583	4.3781	0.547345	0.00167261	0.0385139
GRAMD1C	2.88405	4.12686	0.516947	0.00048595	0.0183127
HS3ST1	7.10354	8.75027	0.300789	9.86e-07	0.00058807
HS3ST2	4.91377	6.93549	0.497169	0.00088494	0.026055
HS3ST3B1	3.9147	5.1463	0.394634	0.0010989	0.0301727
HSD17B6	2.82304	3.66901	0.378142	0.00179095	0.0399708
HTRA1	6.7786	8.83297	0.381912	1.72e-05	0.00248184
ID1	3.9773	5.76627	0.535851	5.49e-06	0.00150382
IL10	4.64387	6.53556	0.492984	3.39e-08	0.00016442
IL18R1	3.69884	5.12338	0.470021	0.0010989	0.0301727
IL1R2	5.08353	7.29887	0.521842	0.00056624	0.0200697
IL20RA	2.07432	2.71057	0.385961	0.00061076	0.0207236
IL8	6.7683	9.05159	0.419379	4.53e-05	0.00452448
IRAK1BP1	3.40487	4.23922	0.316197	0.0010989	0.0301727
IRX2	3.49252	4.6867	0.424306	0.00234334	0.0485356
IRX3	2.62646	4.21721	0.683172	0.00018566	0.0104359
ITGB3	5.01739	6.43754	0.359572	0.00135865	0.0344699
ITGB4	3.8444	5.53871	0.526791	9.35e-06	0.00181425
KANK1	4.87121	6.16379	0.339539	0.00070948	0.0223474
KCNJ15	4.01048	5.41659	0.433611	0.00102287	0.0288931
KCNJ5	4.0509	5.16271	0.349888	0.00167261	0.0385139
KCNK1	2.77702	4.3675	0.65327	1.25e-06	0.00069814
KCNS3	2.89435	3.95778	0.45145	0.00145683	0.0359235
KIAA1671	2.95391	4.04951	0.455122	0.00032855	0.0144336
KITLG	2.52528	3.72208	0.559665	0.00027988	0.0128009
KLF5	4.37816	5.71136	0.383508	6.81e-06	0.00162445
KLK11	3.18026	4.44983	0.484605	0.00145683	0.0359235
KRT23	3.62768	5.5989	0.626097	0.00030332	0.0136856
KRT6A	2.8115	4.1295	0.554625	0.00061076	0.0207236
KRT80	2.92052	4.0135	0.458633	0.0002379	0.0116468
KRTAP24-1	2.23531	2.75954	0.303953	0.00234334	0.0485356
LAMA3	2.76215	4.45684	0.690228	7.15e-05	0.00582599
LAMB3	6.32946	7.79378	0.300242	8.15e-08	0.0002232
LAMC1	4.35373	5.61247	0.366383	0.00056624	0.0200697
LCN2	4.08055	6.2125	0.606409	2.56e-05	0.00302809
LHFP	2.97165	4.10172	0.464967	0.00061076	0.0207236
LIMCH1	2.94546	4.63626	0.654469	4.68e-07	0.00039082
LIPH	3.34037	4.19948	0.330203	0.00179095	0.0399708
LMO3	2.32885	3.35853	0.528213	5.45e-05	0.00513655
LMO7	3.84381	4.88335	0.345335	9.35e-05	0.00652807
LOC100505806	2.28436	3.00295	0.394589	0.00010204	0.00698155
LOC100506328	3.46253	4.66543	0.430183	0.00156136	0.0369198
LOC283143	2.94395	3.98384	0.436407	0.00065844	0.0213023
LOC284751	3.09643	4.70543	0.603722	3.17e-06	0.00110148
LOC388780	3.87793	5.62752	0.537213	0.00012143	0.00801237
LOC440335	4.09604	5.73274	0.484996	0.00135865	0.0344699
LRIG3	2.9652	3.75295	0.339895	4.53e-05	0.00452448
LRRC70	3.62103	4.70383	0.377436	0.00126648	0.0330353
LY6D	2.68323	3.94056	0.554432	0.00048595	0.0183127
MAK	3.6347	4.66229	0.359204	0.00118	0.0317213
MAL2	3.46173	5.75657	0.733716	1.27e-05	0.0022383
MALL	4.78241	6.26444	0.389449	0.00021915	0.0112919
MANSC1	2.2347	3.06181	0.454304	2.82e-05	0.00324385
MAOA	5.17469	6.97267	0.430239	2.25e-06	0.0009402
MAP2	2.70956	3.6169	0.416695	0.00167261	0.0385139
MARCKSL1	4.73256	6.19294	0.388002	0.00021915	0.0112919
MBOAT2	2.49066	3.15202	0.339753	0.00145683	0.0359235
MEGF6	4.25976	5.37946	0.336688	0.0005247	0.0194652
MERTK	4.99094	7.32948	0.554398	2.45e-07	0.00025519
MEST	2.93047	3.67293	0.3258	0.0002379	0.0116468
MET	3.28121	5.3089	0.694184	9.35e-05	0.00652807
METTL7B	3.32953	4.97661	0.579844	4.53e-05	0.00452448
MMP24	3.16745	4.28181	0.434898	0.00070948	0.0223474
MMP25	5.91503	7.66029	0.373014	1.79e-06	0.0008525
MMP7	6.92332	8.9857	0.376167	0.00032855	0.0144336
MPO	4.56258	5.65936	0.310789	1.25e-06	0.00069814
MRVI1	4.18343	6.01721	0.524409	0.00061076	0.0207236
MSLN	3.24354	4.53443	0.483354	0.00056624	0.0200697
MSMB	6.44119	8.59314	0.415859	0.00017074	0.0100721
MTSS1	4.50228	6.30414	0.485645	2.79e-07	0.00025886
MUC1	6.07086	7.62617	0.329058	2.32e-05	0.00284781
MUC21	2.52115	4.00665	0.668316	2.32e-05	0.00284781
MYBPH	4.5356	5.59295	0.302316	0.00044984	0.0177113
MYO1D	3.80446	5.34262	0.489856	8.55e-05	0.00631907
MYO5C	2.79058	4.47136	0.680148	1.41e-05	0.0023079
NANOS3	3.99005	4.97803	0.319169	0.00156136	0.0369198
NAV2	4.3902	5.70611	0.378219	0.00021915	0.0112919
NCKAP1	2.5104	3.45656	0.461421	0.00017074	0.0100721
NEDD4L	4.67061	6.01058	0.363892	6.81e-06	0.00162445
NEURL3	3.24676	4.42723	0.447402	0.00088494	0.026055
NINL	3.79609	4.82535	0.346119	0.00065844	0.0213023
NKX2-1	2.58432	4.15189	0.683984	1.15e-05	0.00208622
NOTCH3	4.71069	6.2664	0.411698	1.41e-05	0.0023079
NOV	4.83691	6.08559	0.331312	0.00020177	0.0109009
NR2F2	2.73473	3.95272	0.531448	0.00018566	0.0104359
NT5E	2.26242	3.53291	0.64299	5.49e-06	0.00150382
NTN4	2.84376	3.61577	0.346502	0.00135865	0.0344699
NTSR1	3.89036	5.2741	0.43902	0.0002379	0.0116468
OAF	3.37396	4.72892	0.487066	4.97e-05	0.00482032
OLIG1	5.49404	7.04193	0.358103	0.00126648	0.0330353
OVOL2	2.4146	3.61874	0.583701	5.97e-05	0.0053567
OXCT1	4.389	5.63216	0.359798	4.97e-05	0.00482032
PARD3	3.72625	4.69333	0.332888	0.00156136	0.0369198
PCDH20	2.06102	2.79773	0.440898	0.00041618	0.0167417
PDPN	2.5664	3.72052	0.535756	0.00044984	0.0177113
PEG10	2.38768	3.34332	0.485674	0.00020177	0.0109009
PERP	6.29573	7.86221	0.320561	1.91e-05	0.00255822
PI3	7.12021	9.0353	0.343654	0.00025811	0.0122412
PID1	4.96477	6.44476	0.3764	1.91e-05	0.00255822
PIGR	6.25915	8.3229	0.411119	0.00056624	0.0200697
PKP3	3.84673	5.78126	0.587753	1.56e-05	0.00243387
PLA2G10	3.18574	4.37927	0.45906	0.00179095	0.0399708
PLD6	4.97945	6.18566	0.312941	2.79e-07	0.00025886
PLIN5	2.94242	4.46145	0.600513	0.00065844	0.0213023
PLS1	2.27791	3.11335	0.450759	0.00056624	0.0200697
PLS3	3.27594	4.42399	0.433437	0.00035568	0.0151087
PLXNC1	4.63198	5.9357	0.357789	8.55e-05	0.00631907
PON3	4.53417	5.68703	0.326839	0.00088494	0.026055
PPP1R14C	3.97547	5.38813	0.438658	0.0002379	0.0116468
PRDM8	5.25094	6.69125	0.349701	6.54e-05	0.00556732
PROK2	4.51038	6.86155	0.605283	0.00021915	0.0112919
PRR18	2.83697	3.82199	0.429971	0.00056624	0.0200697
PRR5L	4.53821	5.67148	0.321603	0.00015693	0.00952674
PRSS23	2.78213	4.86444	0.806084	2.01e-06	0.00088192
PRSS8	5.85092	7.54406	0.366678	1.72e-05	0.00248184
PTGIR	3.94805	5.04284	0.353097	0.00061076	0.0207236
PTGS2	3.86633	5.03677	0.381536	0.00082251	0.0248749
PTPRF	4.77713	6.4524	0.433691	0.00011135	0.00740571
PTPRK	3.02195	4.8056	0.669237	6.54e-05	0.00556732
PTPRN2	3.45458	4.95361	0.519968	0.00014416	0.00911578
PXDN	2.58135	3.39892	0.396951	0.00095164	0.0273438
PZP	3.38147	4.4269	0.388647	0.00234334	0.0485356
RAB15	4.82312	6.1308	0.346108	2.1e-05	0.0027216
RAB17	4.05453	5.21762	0.363857	0.00035568	0.0151087
RAB25	2.73273	4.25248	0.637963	1.91e-05	0.00255822
RAB3D	3.42774	4.64631	0.438827	0.00027988	0.0128009
RAB3IL1	4.25942	5.77309	0.438686	3.96e-06	0.00122354
RASEF	2.35613	3.27965	0.477123	0.00012143	0.00801237
RASIP1	2.78309	3.73103	0.422883	0.00191678	0.041938
RGL1	6.57012	8.39861	0.35423	1.24e-07	0.0002232
RGL4	5.30657	6.89773	0.378344	0.00015693	0.00952674
RHPN2	4.49925	5.59841	0.315332	0.00145683	0.0359235
RIBC2	3.98886	5.27562	0.403364	0.00061076	0.0207236
RRAD	3.30314	4.86826	0.559566	0.00027988	0.0128009
RTDR1	4.20723	5.52444	0.392959	0.00234334	0.0485356
S100A12	6.19174	8.29748	0.422328	0.00205049	0.0439987
S100A14	4.14186	5.88596	0.506997	3.1e-05	0.00352257
S1PR1	3.66565	4.81909	0.39469	0.00082251	0.0248749
S1PR3	3.15665	4.5769	0.535978	0.0007641	0.0235783
SAG	2.36135	3.18759	0.432858	0.00048595	0.0183127
SCEL	2.76731	4.10291	0.568163	0.0005247	0.0194652
SELENBP1	4.86848	6.85791	0.494297	3.54e-06	0.00113708
SERPINB3	4.10268	5.78445	0.495612	0.00234334	0.0485356
SERPINB4	4.04558	5.72237	0.500265	0.00191678	0.041938
SERTAD4	2.15343	2.76786	0.362133	0.00035568	0.0151087
SFN	6.39118	8.03849	0.330841	2.82e-05	0.00324385
SFTA2	3.35999	5.02986	0.582061	1.15e-05	0.00208622
SFTA3	2.53975	4.47435	0.816992	3.18e-07	0.00027954
SFTPA1	4.09411	5.59882	0.451573	0.00048595	0.0183127
SFTPB	7.86669	10.0264	0.349971	6.54e-05	0.00556732
SFTPD	4.53717	5.91705	0.383085	0.00038485	0.0160215
SGCE	2.16059	3.23148	0.580774	1.56e-05	0.00243387
SGPP2	2.43666	3.78771	0.636422	6.54e-05	0.00556732
SH3D19	3.15765	4.27319	0.436461	0.00061076	0.0207236
SH3RF1	4.90964	6.13096	0.320497	3.54e-06	0.00113708
SHE	2.3624	3.09227	0.388415	0.00156136	0.0369198
SLC25A23	3.37738	4.53365	0.424767	0.00018566	0.0104359
SLC27A2	3.74566	5.12598	0.452607	0.00018566	0.0104359
SLC34A2	3.52925	6.13552	0.797822	1.63e-07	0.0002232
SLC44A3	2.35432	3.01399	0.356365	0.00219253	0.0460404
SLC44A4	2.93251	4.52086	0.62446	2.56e-05	0.00302809
SLC6A9	3.19222	4.49816	0.494771	0.00065844	0.0213023
SLC7A11	2.95529	4.44098	0.58758	7.83e-05	0.00610467
SLC7A5	5.147	6.35285	0.30367	0.00179095	0.0399708
SLCO4A1	2.53202	3.81494	0.591369	0.00065844	0.0213023
SLPI	7.33117	9.49531	0.37317	9.35e-05	0.00652807
SMAD3	3.57579	4.86284	0.443535	9.35e-06	0.00181425
SMOX	4.61884	5.92445	0.35915	0.00025811	0.0122412
SOD3	3.98226	5.8685	0.559404	7.15e-05	0.00582599
SOX21	2.17931	2.78665	0.354664	0.00156136	0.0369198
SPINK5	2.73428	3.64458	0.41459	0.00118	0.0317213
SPRR2E	5.11292	6.44619	0.334299	0.00156136	0.0369198
SRGAP1	4.41448	5.46279	0.307395	0.00070948	0.0223474
SRPX	2.40252	3.3001	0.45796	0.00035568	0.0151087
SSTR2	3.00141	4.2125	0.489035	0.00167261	0.0385139
ST6GALNAC1	3.53219	5.31992	0.590843	4.53e-05	0.00452448
STAB1	6.41107	8.23253	0.36077	6.83e-07	0.00045583
STEAP4	3.33257	5.35213	0.683478	7.57e-06	0.00173225
STK32B	2.7457	3.63514	0.404838	0.00027988	0.0128009
STYK1	2.82051	4.20166	0.575003	0.00032855	0.0144336
SUSD2	4.49677	5.98984	0.413629	5.97e-05	0.0053567
TAC4	3.08921	4.00109	0.373158	0.00025811	0.0122412
TACC2	2.60992	4.04518	0.6322	6.54e-05	0.00556732
TANC1	3.19073	4.08391	0.356065	0.00088494	0.026055
TCN1	3.12863	4.12637	0.399343	0.0002379	0.0116468
TIMP3	4.77487	6.34962	0.411208	0.00013234	0.00853035
TIMP4	4.73541	6.25274	0.401001	9.35e-05	0.00652807
TM4SF1	5.44319	7.13294	0.390045	0.00027988	0.0128009
TMEM125	5.37466	6.82309	0.344253	0.00056624	0.0200697
TMEM132A	3.737	4.81425	0.365433	0.00219253	0.0460404
TMEM154	5.20419	6.80977	0.387933	1.91e-05	0.00255822
TMEM163	3.86222	5.71318	0.564862	1.43e-07	0.0002232
TMEM25	2.87368	3.82651	0.413131	0.00048595	0.0183127
TMEM30B	2.75283	4.18463	0.604186	0.00156136	0.0369198
TMEM45A	3.35515	4.62774	0.463933	0.00088494	0.026055
TMEM45B	3.63189	5.73551	0.659201	1.72e-05	0.00248184
TMEM98	3.64866	5.40874	0.567927	5.97e-05	0.0053567
TMSB15B	3.51698	4.40671	0.325364	0.00167261	0.0385139
TNFRSF11A	3.39369	4.48722	0.402964	0.00056624	0.0200697
TNFSF15	2.7904	3.68354	0.400624	0.0010989	0.0301727
TPST1	4.17806	6.09095	0.543832	0.00156136	0.0369198
TREML2	4.74287	5.94245	0.325296	5.45e-05	0.00513655
TSPAN2	2.43218	3.10075	0.350367	0.00095164	0.0273438
TSPAN8	3.26401	4.64105	0.507805	0.00167261	0.0385139
TTR	2.33428	3.60999	0.62902	0.00015693	0.00952674
TUBB3	4.73328	7.06556	0.577962	8.55e-05	0.00631907
UNC45B	2.46375	3.18833	0.371949	0.00145683	0.0359235
VENTX	4.30857	5.51228	0.355438	1.72e-05	0.00248184
VSTM2L	2.4757	4.15896	0.748386	0.00126648	0.0330353
WFDC2	6.66556	8.65147	0.376221	0.00021915	0.0112919
WWC1	2.72063	3.94566	0.536328	0.00017074	0.0100721
XYLT1	3.42323	4.59181	0.423707	9.35e-05	0.00652807
YAP1	2.69308	3.93902	0.548576	3.17e-06	0.00110148
